# Supplementary material for: Biological constraints on GWAS SNPs at suggestive significance thresholds reveal additional BMI loci
Source: eLife. 2021 Jan 18;10:e62206. doi: 10.7554/eLife.62206 (PMC7815306; doi:10.7554/eLife.62206)
Supplement: Source data 1. [file elife-62206-data1.zip]

Archive with 7 entries (6 files):
- SupplementaryData/
- SupplementaryData/2010-BMI_ConstrainedCounts.xlsx
- SupplementaryData/2010-WHRadjBMI_ConstrainedCounts.xlsx
- SupplementaryData/2015-BMI_ConstrainedCounts .xlsx
- SupplementaryData/2015-WHRadjBMI_ConstrainedCounts.xlsx
- SupplementaryData/InteractingGenes-Merged.xlsx
- SupplementaryData/StatisticalClassifications-BMI+WHRadjBMI.xlsx
